# Supplementary material for: Luminescence Properties of Epitaxial Cu2O Thin Films Electrodeposited on Metallic Substrates and Cu2O Single Crystals
Source: Materials (Basel). 2023 Jun 13;16(12):4349. doi: 10.3390/ma16124349 (PMC10301081; doi:10.3390/ma16124349)
Supplement: Supplementary file 1 [file materials-16-04349-s001.zip]

Archive with 1 entries (1 files):
- materials-2385889-supplementary.pdf
